# Supplementary material for: A meta-analysis comparing the efficacy of mineralized collagen-polymethylmethacrylate and polymethylmethacrylate bone cements in the treatment of vertebral compression fractures
Source: PLoS One. 2024 Mar 8;19(3):e0299325. doi: 10.1371/journal.pone.0299325 (PMC10923492; doi:10.1371/journal.pone.0299325)
Supplement: S1 Table — (XLS) [file pone.0299325.s001.xls]

## Sheet: bone cement for verterbral frac
Name	Events 1	Mean 1	SD 1	Total 1	Events 2	Mean 2	SD 2	Total 2
MC-PMMA vs PMMA
Operation time	0			371	0			353
Huang 2021	0	67.8	9.7	65	0	70.1	10.2	58
Luo 2018	0	27.4	3.7	9	0	27	4.5	14
Luo 2020	0	31.47	2.57	31	0	32.32	3.21	32
Meng 2021	0	36.85	2.15	166	0	37.47	4.35	148
Tang 2021	0	37.64	5.44	14	0	36.57	7.05	14
Zhu 2018	0	47	17	46	0	48	12	48
Zhu 2021	0	27.4	3.4	40	0	26	4.2	39
Blood loss	0			128	0			125
Huang 2021	0	28.2	11.7	65	0	30.7	12.5	58
Luo 2018	0	13.3	3.5	9	0	14.3	3.3	14
Tang 2021	0	6.64	0.99	14	0	7.03	1.39	14
Zhu 2021	0	13.3	3.5	40	0	14.3	3.3	39
length of stay	0			145	0			143
Huang 2021	0	11.7	3.9	65	0	12.5	3.9	58
Luo 2018	0	8.1	1.1	9	0	7.7	1.3	14
Luo 2020	0	5.4	1.4	31	0	5.2	1.3	32
Zhu 2021	0	7.5	1.6	40	0	7.4	1.7	39
Volume of bone cement	0			301	0			263
Luo 2020	0	4.79	0.92	31	0	4.23	0.72	32
Meng 2021	0	3.71	0.43	166	0	3.74	0.41	148
Tang 2021	0	3.78	0.35	14	0	4.04	0.54	14
Wang 2018	0	4.3	1.1	50	0	4.2	1.2	30
Zhu 2021	0	4.3	1.1	40	0	4.2	1.2	39
Bone cement injection time	0			256	0			217
Meng 2021	0	6.98	0.3	166	0	6.49	0.28	148
Wang 2018	0	7.8	0.7	50	0	6.7	0.5	30
Zhu 2021	0	8.8	0.5	40	0	9.7	0.7	39
Postoperative complications	62			974	151			898
Adjacent vertebra fracture	21			463	72			425
Huang 2021	2	0	0	65	4	0	0	58
Jiang 2020	1	0	0	30	4	0	0	30
Luo 2018	2	0	0	9	2	0	0	14
Luo 2020	1	0	0	31	7	0	0	32
Meng 2021	9	0	0	166	19	0	0	148
Tang 2021	0	0	0	14	1	0	0	14
Wang 2018	1	0	0	50	4	0	0	30
Zhu 2018	1	0	0	46	8	0	0	48
Zhu 2020	0	0	0	12	8	0	0	12
Zhu 2021	4	0	0	40	15	0	0	39
Filler leakage	41			511	79			473
Chen 2021	10	0	0	60	13	0	0	60
Huang 2021	1	0	0	65	4	0	0	58
Jiang 2020	2	0	0	30	2	0	0	30
Luo 2018	5	0	0	9	7	0	0	14
Luo 2020	5	0	0	31	8	0	0	32
Meng 2021	7	0	0	166	18	0	0	148
Tang 2021	0	0	0	14	2	0	0	14
Wang 2018	4	0	0	50	3	0	0	30
Zhu 2018	3	0	0	46	13	0	0	48
Zhu 2021	4	0	0	40	9	0	0	39
post-VAS（≤3 days, 1-3months）	0			821	0			748
≤ 3 days after surgery	0			423	0			391
Bai 2017	0	3.24	1.15	48	0	3.77	1.14	47
Chen 2021	0	1.1	0.34	60	0	1.23	0.38	60
Jiang 2020	0	1.8	0.66	30	0	1.53	0.68	30
Luo 2018	0	2.67	0.87	9	0	2.71	0.61	14
Meng 2021	0	2.48	0.5	166	0	2.43	0.49	148
Tang 2021	0	1.86	0.63	14	0	2.07	0.51	14
Wang 2018	0	2.7	1.6	50	0	2.8	1.8	30
Zhu 2018	0	1.81	0.76	46	0	2.13	0.74	48
1-3 months after surgery	0			398	0			357
Bai 2017	0	1.52	1.15	48	0	1.98	1.39	47
Chen 2021	0	1.68	0.69	60	0	2.04	1.23	60
Huang 2021	0	1.6	0.6	65	0	1.9	0.6	58
Luo 2018	0	3.11	0.93	9	0	3.07	0.62	14
Meng 2021	0	1.12	0.63	166	0	1.06	0.74	148
Wang 2018	0	2.7	2	50	0	2.7	2.3	30
post-VAS（6-12 months)	0			163	0			148
Chen 2021	0	1.6	0.8	60	0	2.16	1.03	60
Jiang 2020	0	0.6	0.72	30	0	0.67	0.71	30
Luo 2018	0	3.67	0.87	9	0	3.79	0.8	14
Tang 2021	0	1.75	0.58	14	0	1.79	0.58	14
Wang 2018	0	2.9	1.9	50	0	2.9	1.6	30
post-ODI（≤3 days, 6-12 months）	0			486	0			479
≤ 3 days after surgery	0			373	0			361
Bai 2017	0	25.24	5.14	48	0	26.48	4.98	47
Chen 2021	0	5.26	0.6	60	0	5.48	0.61	60
Jiang 2020	0	14.08	4.05	30	0	14.62	4.68	30
Luo 2018	0	19.01	4.02	9	0	20.64	4.31	14
Meng 2021	0	25.6	2.7	166	0	25.5	2.3	148
Tang 2021	0	34	4.8	14	0	32.71	3.81	14
Zhu 2018	0	23.57	3.76	46	0	25.79	3.93	48
6-12 months after surgery	0			113	0			118
Chen 2021	0	7.01	1.09	60	0	7.68	0.76	60
Jiang 2020	0	5.69	2.73	30	0	5.41	2.91	30
Luo 2018	0	28.64	6.98	9	0	30.95	6.31	14
Tang 2021	0	23.64	4.92	14	0	26.64	4.53	14
post-ODI (1-3 months)	0			348	0			327
Bai 2017	0	15.46	12.33	48	0	16.95	13.23	47
Chen 2021	0	6.9	1.2	60	0	7.46	0.87	60
Huang 2021	0	19.4	5.1	65	0	22.1	5.1	58
Luo 2018	0	22.22	4.6	9	0	24.29	6.13	14
Meng 2021	0	15.3	2.8	166	0	15	2.8	148
Post-relative vertebral body anterior margin heights	0			383	0			362
Within 1 week after surgery	0			307	0			284
Huang 2021	0	79.6	8.1	65	0	78.3	7.9	58
Jiang 2020	0	66.43	12.47	30	0	66.3	10.36	30
Meng 2021	0	85	3	166	0	85	2.9	148
Zhu 2018	0	82	10	46	0	85	15	48
6-12 months after surgery	0			76	0			78
Jiang 2020	0	64.7	12.63	30	0	65.03	10.18	30
Zhu 2018	0	80	10	46	0	82	16	48
CT values 1 year after surgery	0			96	0			78
Wang 2018	0	96.7	10.3	50	0	93.2	9.6	30
Zhu 2018	0	98.7	7.3	46	0	92.2	7.6	48
Post-Cobbs angle	0			304	0			302
Within 1 week after surgery	0			152	0			151
Bai 2017	0	5.9	1.71	48	0	5.3	1.85	47
Chen 2021	0	13.35	3.27	60	0	14.28	2.52	60
Jiang 2020	0	16.4	6.46	30	0	16.84	4.99	30
Tang 2021	0	11.33	8.69	14	0	8.69	4.15	14
3-6 months after surgery	0			152	0			151
Bai 2017	0	6.7	1.82	48	0	6.1	1.9	47
Chen 2021	0	13.8	2.45	60	0	14.5	1.24	60
Jiang 2020	0	16.88	6.46	30	0	17.35	4.92	30
Tang 2021	0	11.87	8.65	14	0	8.71	4.02	14
